# Supplementary material for: PI3K/mTOR Inhibitor Induces Context-Dependent Apoptosis and Methuosis in Cancer Cells
Source: Pharmaceuticals (Basel). 2025 Dec 4;18(12):1849. doi: 10.3390/ph18121849 (PMC12736009; doi:10.3390/ph18121849)
Supplement: Supplementary file 1 [file pharmaceuticals-18-01849-s001.zip]

Archive with 1 entries (1 files):
- pharmaceuticals-3991974-supplementary.pdf
